# Supplementary material for: Characterization of ‘QTL-hotspot’ introgression lines reveals physiological mechanisms and candidate genes associated with drought adaptation in chickpea
Source: J Exp Bot. 2022 Aug 25;73(22):7255–72. doi: 10.1093/jxb/erac348 (PMC9730794; doi:10.1093/jxb/erac348)
Supplement: erac348_suppl_Supplementary_Tables [file erac348_suppl_supplementary_tables.xlsx]

## Sheet: Supplementary Table S1
Supplementary Table S1: Summary of traits evaluated under field, LeasyScan and pot culture conditions
Experiment setup	Trait name (units); code	Location	Lines	Replications	Treatment
Field	Seed yield (kg ha-1); YLD	GUL, COI, VIJ, BAD, RAH, NAN, ARN, SEH	ILs and their recurrent parents	4	Rainfed
	100-seed weight (g); 100SDW	GUL, COI, VIJ, BAD, RAH, NAN, ARN, SEH	ILs and their recurrent parents	4	Rainfed
	Plant height (cm); PHT_F	GUL, COI, VIJ, BAD, RAH, NAN, ARN, SEH	ILs and their recurrent parents	4	Rainfed
	Days to 50% flowering (days); DF	GUL, COI, VIJ, BAD, RAH, NAN, ARN, SEH	ILs and their recurrent parents	4	Rainfed
	Days to maturity (days); DM	GUL, COI, VIJ, BAD, RAH, NAN, ARN, SEH	ILs and their recurrent parents	4	Rainfed
LeasyScan	3D-Leaf area (mm²); 3DLA	PAT	ILs and their recurrent and donor parents	3	Well-watered
	3D-Leaf area growth rate (mm2 day-1); 3DLAGR	PAT	ILs and their recurrent and donor parents	3	Well-watered
	Projected leaf area (mm²); PLA	PAT	ILs and their recurrent and donor parents	3	Well-watered
	Digital biomass (mm3); DBM	PAT	ILs and their recurrent and donor parents	3	Well-watered
	Digital biomass growth rate (mm3 day-1); DBMGR	PAT	ILs and their recurrent and donor parents	3	Well-watered
	Plant height (mm); PHT_L	PAT	ILs and their recurrent and donor parents	3	Well-watered
	Leaf area index; LAI	PAT	ILs and their recurrent and donor parents	3	Well-watered
	Plant vigour; VIG	PAT	ILs and their recurrent and donor parents	3	Well-watered
	Delta carbon ratio; ∆13C	PAT	ILs and their recurrent and donor parents	3	Well-watered
	Shoot dry weight (g); SDW	PAT	ILs and their recurrent and donor parents	3	Well-watered
	Specific leaf area (mm2 g-1); SLA	PAT	ILs and their recurrent and donor parents	3	Well-watered
	Specific leaf weight (g mm-2); SLW	PAT	ILs and their recurrent and donor parents	3	Well-watered
Pot culture	Shoot fresh weight_Reproductive stage (g); SFW_R	PAT	ILs and their recurrent and donor parents	3	Well-watered and water-stress
	Shoot fresh weight_Pod-filling stage (g); SFW_PF	PAT	ILs and their recurrent and donor parents	3	Well-watered and water-stress
	Root fresh weight_Reproductive stage (g); RFW_R	PAT	ILs and their recurrent and donor parents	3	Well-watered and water-stress
	Root fresh weight_Pod-filling stage (g); RFW_PF	PAT	ILs and their recurrent and donor parents	3	Well-watered and water-stress
	Total fresh weight_Reproductive stage (g); TFW_R	PAT	ILs and their recurrent and donor parents	3	Well-watered and water-stress
	Total fresh weight_Pod-filling stage (g); TFW_PF	PAT	ILs and their recurrent and donor parents	3	Well-watered and water-stress
	Plant height (cm); PHT_G	PAT	ILs and their recurrent and donor parents	3	Well-watered and water-stress
	Days to 50% flowering (days); DF	PAT	ILs and their recurrent and donor parents	3	Well-watered and water-stress
	Water use-32DAS (g); WU-32DAS	PAT	ILs and their recurrent and donor parents	3	Well-watered and water-stress
	Water use-35DAS (g); WU-35DAS	PAT	ILs and their recurrent and donor parents	3	Well-watered and water-stress
	Water use-38DAS (g); WU-38DAS	PAT	ILs and their recurrent and donor parents	3	Well-watered and water-stress
	Water use-41DAS (g); WU-41DAS	PAT	ILs and their recurrent and donor parents	3	Well-watered and water-stress
	Water use-44DAS (g); WU-44DAS	PAT	ILs and their recurrent and donor parents	3	Well-watered and water-stress
	Water use-50DAS (g); WU-50DAS	PAT	ILs and their recurrent and donor parents	3	Well-watered and water-stress
	Water use-56DAS (g); WU-56DAS	PAT	ILs and their recurrent and donor parents	3	Well-watered and water-stress
	Pre-anthesis water use (g); WU_VEG	PAT	ILs and their recurrent and donor parents	3	Well-watered and water-stress
	Anthesis water use (g); WU_REP	PAT	ILs and their recurrent and donor parents	3	Well-watered and water-stress
	Post-anthesis water use (g); WU_PF	PAT	ILs and their recurrent and donor parents	3	Well-watered and water-stress
	Cumulative water use (g); CWU	PAT	ILs and their recurrent and donor parents	3	Well-watered and water-stress
	Transpiration efficiency; TE	PAT	ILs and their recurrent and donor parents	3	Well-watered and water-stress
List of experiment setups (Field, LeasyScan and pot culture), including the traits measured, locations, genotypes, replications, and treatments. DAS, Days after sowing; GUL, Gulbarga; COI, Coimbatore; VIJ, Vijayapur; BAD, Badnapur; RAH, Rahuri; NAN, Nandyal; ARN, Arnej; SEH, Sehore; PAT, Patancheru; ILs, Introgression lines.

## Sheet: Supplementary Table S2
Supplementary Table S2: Descriptive statistics of traits evaluated under field, LeasyScan and pot culture conditions
Trait	Trait code	Location	Treatment	Minimum	Mean	Maximum	CV	LSD	P-value	Heritability (%)
Yield and yield components	YLD	GUL	WS	1660	2387	3290	9.651	454.674	<0.001	90.843
	YLD	COI	WS	395.8	932.4	1396	5.538	294.328	<0.001	99.142
	YLD	VIJ	WS	244.8	937.9	1861	15.898	466.912	<0.001	97.222
	YLD	BAD	WS	765.6	1211	1636	13.184	253.558	<0.01	83.105
	YLD	RAH	WS	625	870.4	1219	21.604	320.276	<0.05	71.08
	YLD	NAN	WS	511	990.9	1425	11.991	494.969	<0.001	96.279
	YLD	ARN	WS	567.7	1132	1651	12.328	287.96	<0.001	91.274
	YLD	SEH	WS	707.8	1087	1486	11.328	243.995	<0.001	90.924
	YLD (Pooled)	-	WS	244.8	1241	3290	13.749	ns	ns	61.116
	100SDW	GUL	WS	11	22.45	32.6	4.383	5.929	<0.001	99.274
	100SDW	COI	WS	14	27.4	42	1.404	8.3	<0.001	99.945
	100SDW	VIJ	WS	18.2	26.35	33.5	10.721	3.358	<0.05	64.437
	100SDW	BAD	WS	12.03	24.56	39.9	3.657	7.839	<0.001	99.658
	100SDW	RAH	WS	13.97	24.75	40.95	3.648	18.355	<0.001	99.781
	100SDW	NAN	WS	21.44	28.22	36.02	3.733	11.614	<0.001	99.567
	100SDW	ARN	WS	12.9	24.51	37.7	3.649	7.388	<0.001	99.618
	100SDW	SEH	WS	12.92	21.15	30.44	3.634	5.392	<0.001	99.476
	100SDW (Pooled)	-	WS	11	24.65	42	5.462	6.419	<0.001	83.121
Phenology	DF	PAT	WW	24	34.62	40	8.354	5.758	<0.001	87.861
	DF	PAT	WS	25	35.23	42	5.78	5.324	<0.001	94.248
	DF	GUL	WS	37	44.04	52	3.781	4.02	<0.001	94.599
	DF	COI	WS	45	53.1	64	1.829	6.024	<0.001	99.334
	DF	VIJ	WS	37	54.52	68	6.99	9.098	<0.001	94.538
	DF	BAD	WS	46	51.64	56	1.317	2.982	<0.001	98.599
	DF	RAH	WS	36	46.38	58	2.958	12.132	<0.001	98.907
	DF	NAN	WS	36	43.35	56	2.62	10.813	<0.001	99.205
	DF	ARN	WS	49	62.48	77	2.413	7.621	<0.001	98.999
	DF	SEH	WS	56	63.81	71	1.139	4.785	<0.001	99.419
	DF (Pooled)	-	WS	36	53.79	77	3.635	4.968	<0.001	83.121
	DM	GUL	WS	101	110.8	118	1.891	5.061	<0.001	94.521
	DM	COI	WS	83	90.81	101	1.002	5.686	<0.001	99.341
	DM	VIJ	WS	68	97.02	106	1.042	5.737	<0.001	99.184
	DM	BAD	WS	106	110.1	115	0.656	3.32	<0.001	98.745
	DM	RAH	WS	92	102.1	107	0.873	16.55	<0.001	99.745
	DM	NAN	WS	93	103.9	119	0.69	14.759	<0.001	99.837
	DM	ARN	WS	96	119.3	133	0.887	11.246	<0.001	99.782
	DM	SEH	WS	108	113.3	121	0.753	5.546	<0.001	99.395
	DM (Pooled)	-	WS	68	106.5	133	1.076	5.785	<0.001	78.48
Canopy growth	3DLA	PAT	WW	2.23	44.75	128.46	27.763	37.0187	<0.001	96.536
	3DLAGR	PAT	WW	0.2305	5.646	16.5	30.299	4.54258	<0.001	95.047
	PLA	PAT	WW	1.171	27.18	80.14	30.467	23.82	<0.001	96.125
	LAI	PAT	WW	0.000857	0.01721	0.04941	27.603	0.014	<0.001	96.526
	DBM	PAT	WW	5.922	342.662	1133.47	40.029	0.372362	<0.001	95.73
	DBMGR	PAT	WW	0.9391	65.334	192.567	35.176	62.824	<0.001	95.577
	VIG	PAT	WW	1.75	3.34	5.5	2.894	0.258	<0.001	98.656
	SLA	PAT	WW	0.09488	1.381	3.691	28.815	1.05598	<0.001	94.662
	SLW	PAT	WW	0.2709	1.601	10.54	54.148	2.4	<0.001	92.951
	SDW	PAT	WW	15	30.45	47.4	24.004	ns	ns	53.091
	PHT_L	PAT	WW	29.07	61.03	92.66	17.138	21.32	<0.001	87.963
	PHT_F	GUL	WS	31.04	38.5	46.2	3.604	5.036	<0.001	97.919
	PHT_F	COI	WS	27	30.34	33.6	2.037	1.86	<0.001	96.767
	PHT_F	VIJ	WS	28	34.34	41.8	8.36	3.813	<0.05	73.292
	PHT_F	BAD	WS	30.5	38.74	44.7	5.576	4.597	<0.001	92.443
	PHT_F	RAH	WS	29.2	30.5	33.08	3.557	2.845	<0.01	86.759
	PHT_F	NAN	WS	25.51	29.78	35.17	3.512	4.601	<0.001	96.488
	PHT_F	ARN	WS	38.61	42.36	46.3	3.652	2.008	<0.05	71.456
	PHT_F	SEH	WS	30.26	40.87	51.87	3.628	5.524	<0.001	98.063
	PHT_F (Pooled)	-	WS	25.51	36.7	51.87	4.919	2.883	<0.01	76.767
	PHT_P	PAT	WW	14.2	18.07	22.5	10.238	ns	ns	48.566
	PHT_P	PAT	WS	11.5	16.32	20	11.407	ns	ns	22.708
	SFW_R	PAT	WW	17.2	33.57	53.4	17.331	8.989	<0.01	75.671
	SFW_R	PAT	WS	15.96	24.71	35.68	16.786	ns	ns	71.823
	SFW_PF	PAT	WW	18.86	34.5	69.04	24.206	15.859	<0.05	83.451
	SFW_PF	PAT	WS	9.66	19.95	37.9	21.454	6.674	<0.001	76.787
	RFW_R	PAT	WW	3.6	6.926	12.6	24.934	2.717	<0.01	76.369
	RFW_R	PAT	WS	1.7	3.345	6.36	25.74	1.52	<0.05	80.828
	RFW_PF	PAT	WW	2.2	4.999	8.82	25.896	2.164	<0.05	78.778
	RFW_PF	PAT	WS	2.04	3.54	5.02	20.429	ns	ns	19.995
	TFW_R	PAT	WW	20.94	40.48	62.6	15.722	10.222	<0.01	78.123
	TFW_R	PAT	WS	18.08	28.32	38.7	16.898	ns	ns	60.961
	TFW_PF	PAT	WW	22.34	40.09	73.6	23.879	15.508	<0.05	74.79
	TFW_PF	PAT	WS	12.66	23.39	41.66	20.699	7.091	<0.01	72.313
Water use	T32DAS	PAT	WW	163	297.8	389	14.194	ns	ns	58.301
	T32DAS	PAT	WS	167	280.5	383	13.801	ns	ns	52.169
	T35DAS	PAT	WW	167	275.9	357	14.435	50.762	<0.05	59.64
	T35DAS	PAT	WS	150	233.8	350	15.062	46.624	<0.05	61.291
	T38DAS	PAT	WW	271	486.7	702	20.938	ns	ns	0
	T38DAS	PAT	WS	225	371.2	501	18.509	ns	ns	0
	T41DAS	PAT	WW	252	453.6	636	23.681	ns	ns	0
	T41DAS	PAT	WS	132	279.9	416	19.284	89.113	<0.01	76.533
	T44DAS	PAT	WW	304	475.1	725	21.955	ns	ns	0
	T44DAS	PAT	WS	75	140.1	215	16.217	36.168	<0.001	74.676
	T50DAS	PAT	WW	180	373	591	25.836	ns	ns	52.875
	T50DAS	PAT	WS	80	142.2	269	27.319	ns	ns	21.332
	T56DAS	PAT	WW	38	400.3	648	24.711	ns	ns	0
	T56DAS	PAT	WS	50	97.92	213	25.779	ns	ns	43.474
	WU_VEG	PAT	WW	368	580.7	737	13.123	ns	ns	50.118
	WU_VEG	PAT	WS	341	517.4	733	13.157	86.171	<0.05	57.969
	WU_REP	PAT	WW	478	924.5	1267	22.362	ns	ns	0
	WU_REP	PAT	WS	365	636.9	881	19.479	ns	ns	50.084
	WU_PF	PAT	WW	883	1292	1851	22.311	ns	ns	0
	WU_PF	PAT	WS	236	381.3	587	18.693	ns	ns	47.769
	CWU	PAT	WW	1400	2748	3830	20.897	ns	ns	0
	CWU	PAT	WS	1044	1527	1977	12.638	ns	ns	0
	TE	PAT	WW	0.006096	0.01248	0.02176	20.763	0.005	<0.01	84.909
	TE	PAT	WS	0.006169	0.0132	0.02278	20.138	0.005	<0.001	82.003
	∆13C	PAT	WW	18.6	21.21	24.15	5.966	ns	ns	0
CV, coefficient of variation; LSD, least significant difference; WW, well-watered; WS, water stress; ns, non significant. GUL, Gulbarga; COI, Coimbatore; VIJ, Vijayapur; BAD, Badnapur; RAH, Rahuri; NAN, Nandyal; ARN, Arnej; SEH, Sehore; PAT, Patancheru.

## Sheet: Supplementary Table S3
Supplementary Table S3: Analysis of variance for seven introgression lines (ILs) and their parental lines evaluated under field and pot culture conditions
Trait	Trait code	Source of variation	Component	Standard error	z ratio	P-value
Yield	YLD	Genotype	14511.3	11421.4	1.271	ns
		Environment	256426	144743	1.772	<0.001
		Genotype × Environment	67426.5	13268.4	5.082	<0.001
100-seed weight	100SDW	Genotype	34.6	15.432	2.242	<0.001
		Environment	3.688	3.059	1.205	<0.05
		Genotype × Environment	10.547	1.957	5.39	<0.001
Plant height	PHT_F	Genotype	3.474	2.056	1.69	<0.01
		Environment	24.853	14.138	1.758	<0.001
		Genotype × Environment	7.65	1.551	4.933	<0.001
Days to 50% flowering	DF	Genotype	12.326	6.51	1.893	<0.001
		Environment	61.552	34.903	1.764	<0.001
		Genotype × Environment	19.12	3.606	5.303	<0.001
Days to maturity	DM	Genotype	14.675	8.233	1.783	<0.001
		Environment	87.238	49.812	1.751	<0.001
		Genotype × Environment	0.008	0.027	0.304	ns
Pre-anthesis water use	WU_VEG	Genotype	1933.97	1257.26	1.53824	<0.05
		Genotype × Treatment	0.00291	NA	NA	ns
Anthesis water use	WU_REP	Genotype	0.00262	NA	NA	ns
		Genotype × Treatment	0.01045	NA	NA	ns
Post-anthesis water use	WU_POD	Genotype	0.01269	NA	NA	ns
		Genotype × Treatment	1397.35	1533.83	0.91102	ns
Total water use	TWU	Genotype	0.02816	NA	NA	ns
		Genotype × Treatment	0.0064	NA	NA	ns
Transpiration efficiency	TE	Genotype	1e-05	1e-05	1.94073	<0.01
		Genotype × Treatment	0	0	0.64532	ns

## Sheet: Supplementary Table S4
Supplementary Table S4: Soil moisture content (%) recorded at 30 days intervals during the crop growing season at different experimental locations
Stage of recording	First mega environment			Second mega environment
	Gulbarga	Vijayapur	Sehore	Arnej	Rahuri	Nandyal
At Sowing	13.6	80	24.22	17.97	48	22.4
After 30 DAS	15.16	58	22.28	17.23	21	17.4
After 60 DAS	35	40	20.86	16.57	12	14.5
After 90 DAS	19.75	18	18.45	14.8	NA	NA
After 120 DAS	11.7	NA	NA	NA	NA	NA
At Maturity	11.4	14	17.01	NA	NA	4.5
DAS, days after sowing; NA, not available

## Sheet: Supplementary Table S5
Supplementary Table S5: Total rainfall (mm) measured at 30 days intervals during the crop growing season at different experimental locations
Stage of recording	First mega environment				Second mega environment
	Gulbarga	Vijayapur	Badnapur	Sehore	Coimbatore	Arnej	Rahuri	Nandyal
At Sowing	0	0	0	0	17.7	0	0	0
After 30 DAS	31.2	32.4	0	0	8.5	0	0	9.2
After 60 DAS	0	0	0	0	4	3	0	3.2
After 90 DAS	127.4	0	0	0	0	0	0	0
After 120 DAS	0	0	0	NA	0	0	0	20
At Maturity	0	0	0	0	0	0	0	0
Cumulative rainfall (mm)	158.6	32.4	0	0	30.2	3	0	32.4
NA, not available

## Sheet: Supplementary Table S6
Supplementary Table S6: Canopy growth and biomass traits of introgression lines (ILs) and their parental lines evaluated at LeasyScan
Line	3DLA (cm2)	PLA (cm2)	SLA (cm2 g-1)	LAI	PHT_L (mm)	VIG	∆13C	3DLAGR (cm2 day-1)	DBM (cm3)	SLW (g cm-2)	DBMGR (cm3 day-1)
Pusa 372	2.58 ± 0.35 a	1.31 ± 0.14 a	0.15 ± 0.05 a	0.001 ± 0.000 a	34.32 ± 4.97 a	1.92 ± 0.08 a	20.35 ± 1.74 a	0.38 ± 0.15 a	6.96 ± 1.04 a	7.83 ± 2.71 a	1.32 ± 0.38 a
BGM 10216	25.08 ± 0.54 ab	12.42 ± 2.94 a	0.91 ± 0.36 a	0.010 ± 0.000 ab	55.31 ± 3.82 b	2.83 ± 0.08 b	21.56 ± 0.35 a	4.83 ± 0.19 ab	156.06 ± 12.28 ab	1.29 ± 0.51 a	41.06 ± 3.87 ab
ICC 4958	74.98 ± 14.74 b	49.02 ± 10.84 b	2.94 ± 0.44 b	0.029 ± 0.006 b	77.64 ± 4.58 c	4.67 ± 0.17 c	20.58 ± 0.41 a	9.21 ± 1.25 b	615.29 ± 169.89 b	0.35 ± 0.05 a	116.19 ± 26.31 b
ICCV 10	11.81 ± 1.22 a	6.75 ± 0.96 a	0.40 ± 0.02 a	0.005 ± 0.000 a	47.42 ± 4.28 a	2.17 ± 0.17 a	22.00 ± 0.11 a	2.13 ± 0.18 a	54.26 ± 9.48 a	2.53 ± 0.11 a	13.95 ± 3.42 a
DIBG 205	39.91 ± 4.94 ab	24.63 ± 3.23 ab	1.03 ± 0.04 ab	0.015 ± 0.002 ab	79.47 ± 9.35 b	3.92 ± 0.08 b	20.69 ± 0.94 a	5.70 ± 1.15 ab	311.35 ± 74.00 ab	0.98 ± 0.04 b	63.04 ± 17.35 ab
ICC 4958	74.98 ± 14.74 b	49.02 ± 10.84 b	2.94 ± 0.44 b	0.029 ± 0.006 b	77.64 ± 4.58 b	4.67 ± 0.17 c	20.58 ± 0.41 a	9.21 ± 1.25 b	615.29 ± 169.89 b	0.35 ± 0.05 c	116.19 ± 26.31 b
RSG 888	5.86 ± 1.16 a	3.32 ± 0.79 a	0.27 ± 0.02 a	0.002 ± 0.000 a	42.51 ± 3.50 a	2.33 ± 0.17 a	21.53 ± 0.62 a	1.06 ± 0.04 a	23.16 ± 3.12 a	3.64 ± 0.30 a	5.82 ± 1.19 a
BGM 10218	31.06 ± 3.89 ab	18.55 ± 2.05 ab	1.16 ± 0.36 a	0.012 ± 0.002 ab	54.56 ± 5.02 a	3.25 ± 0.14 b	20.64 ± 0.31 a	3.55 ± 0.36 a	185.06 ± 22.18 a	0.96 ± 0.30 b	29.56 ± 5.06 ab
ICC 4958	74.98 ± 14.74 b	49.02 ± 10.84 b	2.94 ± 0.44 b	0.029 ± 0.006 b	77.64 ± 4.58 b	4.67 ± 0.17 c	20.58 ± 0.41 a	9.21 ± 1.25 b	615.29 ± 169.89 a	0.35 ± 0.05 b	116.19 ± 26.31 b
Pusa 362	22.24 ± 5.17 a	12.72 ± 2.76 a	0.68 ± 0.21 a	0.009 ± 0.002 a	59.51 ± 9.10 a	3.17 ± 0.17 a	20.43 ± 0.47 a	2.87 ± 0.85 a	250.03 ± 86.34 a	1.61 ± 0.49 a	40.02 ± 27.29 a
BG 4005	49.19 ± 8.50 ab	29.46 ± 4.93 ab	1.82 ± 0.18 ab	0.019 ± 0.003 ab	69.58 ± 7.14 a	3.67 ± 0.08 a	21.02 ± 0.71 a	6.61 ± 1.27 a	246.05 ± 28.46 a	0.56 ± 0.05 ab	73.52 ± 21.54 a
BG 3097	28.80 ± 2.16 a	17.41 ± 1.55 a	0.99 ± 0.17 a	0.011 ± 0.001 a	56.35 ± 1.34 a	3.42 ± 0.08 a	22.39 ± 1.76 a	3.60 ± 0.29 ab	167.80 ± 21.71 a	1.04 ± 0.18 ab	33.10 ± 6.77 a
ICC 4958	74.98 ± 14.74 b	49.02 ± 10.84 b	2.94 ± 0.44 b	0.029 ± 0.006 b	77.64 ± 4.58 a	4.67 ± 0.17 b	20.58 ± 0.41 a	9.21 ± 1.25 a	615.29 ± 169.89 a	0.35 ± 0.05 b	116.19 ± 26.31 a
JG11	35.00 ± 7.29 a	22.24 ± 4.80 a	1.18 ± 0.18 a	0.014 ± 0.003 a	55.74 ± 11.69 a	3.25 ± 0.14 a	21.56 ± 1.24 a	4.97 ± 0.86 a	224.18 ± 56.51 a	0.87 ± 0.14 a	47.48 ± 10.65 a
DIBG 505	93.05 ± 2.18 b	58.34 ± 1.73 b	2.67 ± 0.019 ab	0.036 ± 0.001 b	87.98 ± 2.45 b	4.83 ± 0.17 b	22.02 ± 1.50 a	11.20 ± 1.16 b	801.35 ± 16.73 b	0.37 ± 0.00 b	140.49 ± 2.28 b
RVSS 51	113.36 ± 7.56 b	71.23 ± 4.46 b	2.83 ± 0.44 b	0.044 ± 0.003 b	89.62 ± 2.34 b	5.33 ± 0.17 b	20.99 ± 0.40 a	14.19 ± 1.34 b	977.37 ± 82.16 b	0.37 ± 0.05 b	170.95 ± 11.77 b
ICC 4958	74.98 ± 14.74 ab	49.02 ± 10.84 ab	2.94 ± 0.44 ab	0.029 ± 0.006 ab	77.64 ± 4.58 ab	4.67 ± 0.17 b	20.58 ± 0.41 a	9.21 ± 1.25 ab	615.29 ± 169.89 ab	0.35 ± 0.05 b	116.19 ± 26.31 ab
The canopy growth-related traits evaluated include 3D-leaf area (3DLA), projected leaf area (PLA), specific leaf area (SLA), leaf area index (LAI), plant height (PHT_L), vigour score (VIG), carbon isotope discrimination (∆13C), and 3D-leaf area growth rate (3DLAGR). Biomass traits include digital biomass (DBM), specific leaf weight (SLW) and digital biomass growth rate (DBMGR). Values are mean ± …

## Sheet: Supplementary Table S7
Supplementary Table S7: Distribution of biomass between plant parts in introgression lines (ILs) and their parental lines at the reproductive and pod-filling stages
Treatment	Line	Reproductive stage (mean ± S.E.)				Pod-filling stage (mean ± S.E.)
		Shoot fresh weight (g pot-1)	Root fresh weight (g pot-1)	Total fresh weight (g pot-1)		Shoot fresh weight (g pot-1)	Root fresh weight (g pot-1)	Total fresh weight (g pot-1)
Well-watered	Pusa 372	30.33 ± 2.18 a	8.12 ± 1.31 a	38.45 ± 0.92 a		24.99 ± 2.37 a	3.10 ± 0.10 a	29.11 ± 1.88 a
	BGM 10216	37.09 ± 2.37 a	8.90 ± 1.32 a	45.99 ± 3.14 a		25.09 ± 4.43 a	5.02 ± 0.71 a	36.41 ± 7.04 a
	ICC 4958	31.35 ± 1.49 a	6.77 ± 1.38 a	38.13 ± 0.91 a		33.25 ± 3.86 a	5.17 ± 0.61 a	38.41 ± 4.31 a
Water stress	Pusa 372	19.89 ± 1.88 a	4.11 ± 0.49 a	24.01 ± 2.36 a		14.17 ± 1.71 a	3.96 ± 0.14 a	19.80 ± 0.46 a
	BGM 10216	24.27 ± 2.87 a	2.52 ± 0.34 a	25.85 ± 5.03 a		20.07 ± 0.91 ab	4.05 ± 0.30 a	24.13 ± 1.15 a
	ICC 4958	26.77 ± 1.23 a	3.63 ± 0.41 a	30.39 ± 1.63 a		28.73 ± 4.77 b	3.20 ± 0.30 a	31.93 ± 5.07 b
Well-watered	ICCV 10	28.50 ± 3.01 a	6.37 ± 0.51 a	34.87 ± 2.74 a		19.12 ± 0.26 a	3.29 ± 0.19 a	24.07 ± 1.73 a
	DIBG 205	40.86 ± 6.34 a	7.97 ± 0.92 a	48.83 ± 6.89 a		54.22 ± 8.51 b	5.65 ± 1.20 a	59.87 ± 8.65 b
	ICC 4958	31.35 ± 1.49 a	6.77 ± 1.38 a	38.13 ± 0.91 a		33.25 ± 3.86 ab	5.17 ± 0.61 a	38.41 ± 4.31 ab
Water stress	ICCV 10	21.83 ± 2.24 a	3.66 ± 0.43 a	25.49 ± 2.43 a		17.44 ± 2.33 a	3.89 ± 0.35 a	21.33 ± 2.03 a
	DIBG 205	29.84 ± 2.25 a	2.56 ± 0.40 a	31.35 ± 3.85 a		25.31 ± 3.12 a	3.90 ± 0.62 a	29.21 ± 3.69 a
	ICC 4958	26.77 ± 1.23 a	3.63 ± 0.41 a	30.39 ± 1.63 a		28.73 ± 4.77 a	3.20 ± 0.30 a	31.93 ± 5.07 a
Well-watered	RSG 888	35.03 ± 2.48 a	10.75 ± 1.29 a	45.77 ± 1.71 a		26.41 ± 5.81 a	5.23 ± 0.92 a	31.64 ± 5.28 a
	BGM 10218	41.62 ± 4.06 a	7.07 ± 0.90 a	48.69 ± 4.06 a		48.60 ± 3.64 a	8.17 ± 0.27 a	56.77 ± 3.37 a
	ICC 4958	31.35 ± 1.49 a	6.77 ± 1.38 a	38.13 ± 0.91 a		33.25 ± 3.86 a	5.17 ± 0.61 a	38.41 ± 4.31 a
Water stress	RSG 888	22.60 ± 2.21 a	2.71 ± 0.46 a	25.31 ± 1.94 a		12.21 ± 1.57 a	3.63 ± 0.22 a	15.83 ± 1.74 a
	BGM 10218	26.19 ± 2.17 a	3.30 ± 0.64 a	29.49 ± 1.90 a		23.73 ± 3.81 ab	3.64 ± 0.76 a	26.94 ± 7.32 a
	ICC 4958	26.77 ± 1.23 a	3.63 ± 0.41 a	30.39 ± 1.63 a		28.73 ± 4.77 b	3.20 ± 0.30 a	31.93 ± 5.07 a
Well-watered	Pusa 362	33.07 ± 3.05 a	4.77 ± 1.08 a	37.83 ± 3.92 a		31.49 ± 3.63 a	3.92 ± 0.17 a	35.41 ± 3.57 a
	BG 4005	35.43 ± 2.86 a	4.33 ± 0.29 a	37.91 ± 4.07 a		28.01 ± 5.03 a	3.54 ± 0.47 a	31.55 ± 5.42 a
	BG 3097	41.98 ± 2.55 a	7.67 ± 0.45 a	49.65 ± 2.34 a		32.89 ± 4.90 a	4.83 ± 0.77 a	37.72 ± 4.82 a
	ICC 4958	31.35 ± 1.49 a	6.77 ± 1.38 a	38.13 ± 0.91 a		33.25 ± 3.86 a	5.17 ± 0.61 a	38.42 ± 4.31 a
Water stress	Pusa 362	30.83 ± 2.94 a	5.92 ± 0.44 a	34.33 ± 3.33 a		17.05 ± 1.11 a	2.97 ± 0.55 a	20.02 ± 1.54 a
	BG 4005	21.11 ± 2.02 a	2.09 ± 0.39 b	23.58 ± 3.82 a		23.88 ± 2.57 a	3.53 ± 0.51 a	27.41 ± 2.79 a
	BG 3097	23.89 ± 2.14 a	4.67 ± 0.60 a	28.56 ± 2.09 a		19.60 ± 2.82 a	2.76 ± 0.56 a	22.36 ± 3.37 a
	ICC 4958	26.77 ± 1.23 a	3.63 ± 0.41 ab	30.39 ± 1.63 a		28.73 ± 4.77 a	3.20 ± 0.30 a	31.93 ± 5.07 a
Well-watered	JG11	24.77 ± 2.16 ab	4.40 ± 0.43 a	29.17 ± 1.90 a		40.5 ± 4.52 a	3.12 ± 0.92 a	46.68 ± 6.66 a
	DIBG 505	34.29 ± 3.34 a	5.25 ± 0.87 a	39.54 ± 3.97 a		41.51 ± 2.86 a	6.49 ± 0.74 a	47.99 ± 3.19 a
	RVSS 51	22.14 ± 3.15 b	6.75 ± 0.97 a	31.36 ± 4.36 a		43.99 ± 7.35 a	6.71 ± 1.07 a	51.08 ± 9.08 a
	ICC 4958	31.35 ± 1.49 ab	6.77 ± 1.38 a	38.13 ± 0.91 a		33.25 ± 3.86 a	5.17 ± 0.61 a	38.41 ± 4.31 a
Water stress	JG11	19.85 ± 1.97 a	2.59 ± 0.44 a	22.43 ± 2.28 a		12.86 ± 1.65 a	3.88 ± 0.42 a	17.49 ± 2.97 a
	DIBG 505	30.62 ± 2.60 b	2.76 ± 0.52 a	33.38 ± 3.07 a		21.31 ± 2.45 a	3.09 ± 0.61 a	26.72 ± 0.74 a
	RVSS 51	23.55 ± 2.24 ab	2.62 ± 0.38 a	27.59 ± 3.45 a		23.01 ± 4.21 a	3.71 ± 1.15 a	29.92 ± 3.58 a
	ICC 4958	26.77 ± 1.23 ab	3.63 ± 0.41 a	30.39 ± 1.63 a		28.73 ± 4.77 a	3.20 ± 0.30 a	31.93 ± 5.07 a
Values indicate mean ± standard error; n=3. Lower case letters following means discriminate genotype means within treatment (Tukey test).

## Sheet: Supplementary Table S8
Supplementary Table S8: Water use traits for introgression lines (ILs) and their parental lines under well-watered and water stress conditions
Treatment	Line	Pre-anthesis water use (g pot-1)	Post-anthesis water use (g pot-1)	Cumulative water use (g pot-1)
Well-watered	Pusa 372	446.33 ± 44.48 a	1053.33 ± 90.02 a	2321.67 ± 198.60 a
	BGM 10216	618.00 ± 7.81 b	1413.33 ± 243.30 a	3059.00 ± 380.30 a
	ICC 4958	565.67 ± 20.95 ab	1013.00 ± 99.00 a	2099.00 ± 360.70 a
Water stress	Pusa 372	397.33 ± 26.77 a	431.67 ± 31.17 a	1435.67 ± 88.50 a
	BGM 10216	463.67 ± 5.81 a	380.67 ± 30.78 a	1594.67 ± 78.87 a
	ICC 4958	549.33 ± 11.57 a	388.67 ± 50.27 a	1599.67 ± 35.87 a
Well-watered	ICCV 10	481.00 ± 39.12 a	1122.00 ± 114.30 a	2404.33 ± 294.90 a
	DIBG 205	585.33 ± 40.65 a	1566.00 ± 0.00 a	2827.33 ± 460.10 a
	ICC 4958	565.67 ± 20.95 a	1013.00 ± 99.00 a	2099.00 ± 360.70 a
Water stress	ICCV 10	542.50 ± 3.50 a	479.00 ± 56.20 a	1673.00 ± 119.50 a
	DIBG 205	473.67 ± 2.33 b	347.67 ± 26.46 a	1434.00 ± 113.80 a
	ICC 4958	549.33 ± 11.57 a	388.67 ± 50.27 a	1599.67 ± 35.87 a
Well-watered	RSG 888	603.00 ± 74.04 a	1304.00 ± 205.60 a	2796.33 ± 308.80 a
	BGM 10218	585.33 ± 50.35 a	1213.00 ± 136.00 a	2800.00 ± 176.50 a
	ICC 4958	565.67 ± 20.95 a	1013.00 ± 99.00 a	2099.00 ± 360.70 a
Water stress	RSG 888	597.50 ± 61.50 a	432.00 ± 56.52 a	1688.00 ± 76.17 a
	BGM 10218	582.00 ± 78.87 a	399.00 ± 44.88 a	1595.00 ± 193.10 a
	ICC 4958	549.33 ± 11.57 a	388.67 ± 50.27 a	1599.67 ± 35.87 a
Well-watered	Pusa 362	632.67 ± 45.63 a	1732 ± 63.50 a	3640.00 ± 54.00 a
	BG 4005	623.33 ± 57.10 a	1264.00 ± 176.20 a	2814.00 ± 219.30 a
	BG 3097	669.00 ± 13.87 a	1200.00 ± 142.30 a	2817.00 ± 277.50 a
	ICC 4958	565.67 ± 20.95 a	1013.00 ± 99.00 a	2099.00 ± 360.70 a
Water stress	Pusa 362	580.33 ± 32.87 a	287.33 ± 32.67 a	1438.67 ± 164.10 a
	BG 4005	516.33 ± 44.33 a	414.33 ± 28.85 a	1536.67 ± 156.90 a
	BG 3097	570.67 ± 2.67 a	315.67 ± 32.10 a	1416.33 ± 100.80 a
	ICC 4958	549.33 ± 11.57 a	388.67 ± 50.27 a	1599.67 ± 35.87 a
Well-watered	JG11	596.67 ± 52.21 a	1001.67 ± 232.00 a	2439.67 ± 371.80 a
	DIBG 505	577.33 ± 78.83 a	1510.33 ± 179.10 a	3193.67 ± 327.20 a
	RVSS 51	565.33 ± 16.25 a	1282.00 ± 187.90 a	2831.00 ± 234.70 a
	ICC 4958	565.67 ± 20.95 a	1013.00 ± 99.00 a	2099.00 ± 360.70 a
Water stress	JG11	485.67 ± 72.48 a	396.00 ± 14.01 a	1627.67 ± 108.80 a
	DIBG 505	481.33 ± 40.34 a	303.33 ± 35.03 a	1292.00 ± 124.20 a
	RVSS 51	520.33 ± 59.03 a	381.33 ± 60.34 a	1521.33 ± 53.76 a
	ICC 4958	549.33 ± 11.57 a	388.67 ± 50.27 a	1599.67 ± 35.87 a
Values indicate mean ± standard error; n=3. Lower case letters following means discriminate genotype means within treatment (Tukey's HSD test).

## Sheet: Supplementary Table S9
Supplementary Table S9: Summary of reads generated and alignment statistics of 10 chickpea genotypes
Genotype	Raw		Filtered		Alignment (%)	Coverage (X)
	Bases (in gbp)	Reads (in millions)	Bases (in gbp)	Reads (in millions)
BGM 10216	9	72.34	5.56272	52.9163	98.62	10.1641
DIBG 205	7.25	58.3	4.33164	41.5586	98.57	7.9143
BGM 10218	8.02	64.5	4.87234	46.4947	98.58	8.8983
BG 4005	9.13	73.37	5.51336	52.7486	98.69	10.089
BG 3097	8.25	66.31	5.20979	49.5542	98.76	8.4022
ICC 4958	7.18	57.47	6.18003	52.5192	98.63	11.2745
Pusa 372	8.14	65.47	4.86504	46.9045	98.69	8.9002
ICCV 10	5.55	61.7	4.25462	49.7012	98.37	7.766
RSG 888	8.41	67.65	5.07463	48.8381	98.67	9.2816
Pusa 362	8.25	66.32	5.06317	48.4806	98.71	9.2642

## Sheet: Supplementary Table S10
Supplementary Table S10: Summary of SNPs in 10 chickpea genotypes
Pseudomolecule	Raw SNPs	Filtered SNPs	Biallelic SNPs
Ca1	116287	82852	82010
Ca2	82388	56277	55626
Ca3	80075	54365	53641
Ca4	226142	189640	187443
Ca5	63586	35070	34383
Ca6	138917	99899	98763
Ca7	104912	72023	71093
Ca8	27336	20032	19796
Ca0 (Scaffold)	644494	331274	320646
Total	1484137	941432	923401

[truncated: 7 more sheets: Supplementary Table S11, Supplementary Table S12, Supplementary Table S13, Supplementary Table S14, Supplementary Table S15, Supplementary Table S16, Supplementary Table S17]
